# Supplementary material for: Enhancement of the Protective Activity of Vanillic Acid against Tetrachloro-Carbon (CCl4) Hepatotoxicity in Male Rats by the Synthesis of Silver Nanoparticles (AgNPs)
Source: Molecules. 2022 Nov 28;27(23):8308. doi: 10.3390/molecules27238308 (PMC9737075; doi:10.3390/molecules27238308)
Supplement: Supplementary file 1 [file molecules-27-08308-s001.zip]

Archive with 1 entries (1 files):
- molecules-1995782-supplementary.pdf
